# Supplementary material for: Serum Vitamin D Concentration Is Lower in Patients with Tinnitus: A Meta-Analysis of Observational Studies
Source: Diagnostics (Basel). 2023 Mar 8;13(6):1037. doi: 10.3390/diagnostics13061037 (PMC10047354; doi:10.3390/diagnostics13061037)
Supplement: Supplementary file 1 [file diagnostics-13-01037-s001.zip]

Archive with 1 entries (1 files):
- diagnostics-2180847-supplementary.pdf
